# Supplementary material for: Time Series Analysis for Physiological and Endocrinological Data: A Practical Guide
Source: Integr Comp Biol. 2026 Jun 18;66:icag092. doi: 10.1093/icb/icag092 (PMC13339088; doi:10.1093/icb/icag092)
Supplement: icag092_Supplemental_Files [file icag092_supplemental_files.zip]

Archive with 6 entries (6 files):
- icb-2026-0050-File011.docx
- icb-2026-0050-File012.pdf
- icb-2026-0050-File013.docx
- icb-2026-0050-File014.csv
- icb-2026-0050-File015.csv
- icb-2026-0050-File016.docx
