# Supplementary material for: Time Series Analysis for Physiological and Endocrinological Data: A Practical Guide
Source: Integr Comp Biol. 2026 Jun 18;66:icag092. doi: 10.1093/icb/icag092 (PMC13339088; doi:10.1093/icb/icag092)
Supplement: icag092_Supplemental_Files [file icag092_supplemental_files.zip › icb-2026-0050-File014.csv]

Individual	Dist_from_base_cm	Testosterone_ng/g
8	0	1.94
8	2	2.6
8	4	3.12
8	6	3.54
8	8	3.88
8	10	5.51
8	12	4.17
8	14	1.96
8	16	2.28
8	18	3.02
8	20	3.8
8	22	3.69
8	24	5.27
8	26	4.27
8	28	3.4
8	30	2.26
8	32	2.69
8	34	5.04
8	36	5.18
8	38	4.92
8	40	7.27
8	42	2.67
8	44	2.69
8	46	2.73
8	48	4.47
8	50	4.78
8	52	6.14
8	54	3.95
8	56	3.26
8	58	3.84
8	60	2.89
8	62	4.72
8	64	5.12
8	66	6.35
8	68	6.6
8	70	3.14
8	72	2.38
8	74	4.1
8	76	5.14
8	78	5.17
8	80	5.45
8	82	6.17
8	84	3.06
8	86	2.29
8	88	5
8	90	4.65
8	92	5.74
8	94	6.71
8	96	7.24
8	98	3.01
8	100	2.88
8	102	2.21
8	104	4.11
8	106	5.75
8	108	6.12
8	110	5.84
8	112	4.2
8	114	2.75
8	116	2.89
8	118	3.87
8	120	6.46
8	122	8.47
8	124	8.92
8	126	5.91
8	128	2.3
8	130	1.92
8	132	3.31
8	134	4.21
8	136	8.78
8	138	7.57
8	140	5.93
8	142	2.2
8	144	2.14
8	146	3.48
8	148	5.32
8	150	7.33
8	152	10.33
8	154	6.02
8	156	4.71
8	158	1.97
8	160	2.95
8	162	5.22
8	164	7.7
8	166	7.44
8	168	5.24
8	170	3.41
8	172	1.79
8	174	3.12
8	176	4.29
8	178	6.09
8	180	6.07
8	182	7.25
8	184	2.86
8	186	2.12
8	188	2.53
8	190	4.62
8	192	8.01
8	194	10.43
8	196	8.74
8	198	4.53
8	200	2
8	202	2.65
8	204	3.92
8	206	6.3
8	208	11.45
8	210	10.42
8	212	7.81
8	214	2.32
8	216	2.18
8	218	4.04
8	220	6.52
8	222	7.75
8	224	13.57
8	226	10.01
8	228	4.96
8	230	1.88
8	232	3.07
8	234	5.92
8	236	8.53
8	238	11.77
8	240	11.39
8	242	7.77
8	244	2.02
8	246	2.33
8	248	3.94
8	250	7.17
8	252	10.64
8	254	13.05
8	256	10.73
8	258	4.63
8	260	2.47
8	262	2.46
8	264	5.33
8	266	8.67
8	268	13.74
8	270	13.11
8	272	8.52
8	274	3.03
8	276	2.64
8	278	4.12
8	280	7.45
8	282	13.27
8	284	14.7
8	286	10.33
8	288	4.25
8	290	2.56
8	292	2.89
8	294	5.6
8	296	12.46
