# Supplementary material for: Time Series Analysis for Physiological and Endocrinological Data: A Practical Guide
Source: Integr Comp Biol. 2026 Jun 18;66:icag092. doi: 10.1093/icb/icag092 (PMC13339088; doi:10.1093/icb/icag092)
Supplement: icag092_Supplemental_Files [file icag092_supplemental_files.zip › icb-2026-0050-File015.csv]

Individual	Dist_from_base_cm	d15N
8	0	12.06
8	2	12.16
8	4	11.98
8	6	12.23
8	8	12.55
8	10	12.26
8	12	12.14
8	14	12.35
8	16	12.18
8	18	11.83
8	20	12.04
8	22	12.46
8	24	11.96
8	26	12.6
8	28	12.08
8	30	12.27
8	32	12.08
8	34	12.45
8	36	12.54
8	38	12.33
8	40	12.43
8	42	12.46
8	44	12.13
8	46	12.44
8	48	12.42
8	50	12.68
8	52	12.44
8	54	12.35
8	56	12.33
8	58	12.3
8	60	12.7
8	62	12.59
8	64	12.83
8	66	12.58
8	68	12.02
8	70	12.24
8	72	11.98
8	74	12.62
8	76	12.8
8	78	12.94
8	80	12.74
8	82	12.54
8	84	12.53
8	86	12.56
8	88	12.84
8	90	12.92
8	92	13.07
8	94	12.81
8	96	12.52
8	98	12.53
8	100	12.74
8	102	12.59
8	104	12.65
8	106	12.9
8	108	12.45
8	110	12.29
8	112	12.18
8	114	12.46
8	116	12.64
8	118	12.81
8	120	11.86
8	122	12.69
8	124	13.07
8	126	12.52
8	128	12.61
8	130	12.77
8	132	12.79
8	134	13
8	136	12.94
8	138	12.47
8	140	12.53
8	142	12.5
8	144	12.87
8	146	13.11
8	148	13.38
8	150	13.19
8	152	12.96
8	154	13.01
8	156	12.94
8	158	13.05
8	160	13.16
8	162	13.44
8	164	12.95
8	166	12.75
8	168	12.57
8	170	12.77
8	172	13.02
8	174	13.29
8	176	13.46
8	178	13.12
8	180	13.13
8	182	13.1
8	184	13.16
8	186	13.38
8	188	13.47
8	190	13.87
8	192	12.6
8	194	12.54
8	196	12.41
8	198	12.55
8	200	12.88
8	202	13.26
8	204	13.29
8	206	13.32
8	208	13.13
8	210	12.92
8	212	12.6
8	214	12.81
8	216	12.5
8	218	13.07
8	220	12.89
8	222	13.05
8	224	12.94
8	226	12.39
8	228	12.35
8	230	12.58
8	232	12.76
8	234	13.33
8	236	13.24
8	238	13.18
8	240	12.84
8	242	12.69
8	244	12.75
8	246	12.72
8	248	12.98
8	250	13.21
8	252	12.88
8	254	12.48
8	256	12.19
8	258	12.04
8	260	12.46
8	262	12.66
8	264	13.1
8	266	13.26
8	268	13.1
8	270	12.44
8	272	12.57
8	274	12.33
8	276	12.24
8	278	12.8
8	280	13.29
8	282	13.19
8	284	12.64
8	286	12.25
8	288	12.28
8	290	11.86
8	292	12.42
8	294	13.27
8	296	13.27
